# Supplementary material for: Effect of psoralen on the regulation of osteogenic differentiation induced by periodontal stem cell-derived exosomes
Source: Hum Cell. 2023 Jun 3;36(4):1389–402. doi: 10.1007/s13577-023-00918-2 (PMC10284944; doi:10.1007/s13577-023-00918-2)
Supplement: Supplementary file 1 — Supplementary file1 (CSV 0 KB) [file 13577_2023_918_MOESM1_ESM.csv]

	0ug/ml	0ug/ml	0ug/ml	5ug/ml	5ug/ml	5ug/ml	10ug/ml	10ug/ml	10ug/ml	15ug/ml	15ug/ml	15ug/ml	20ug/ml	20ug/ml	20ug/ml
1day	1.958	1.866	1.923	1.888	1.916	1.952	2.113	2.104	2.168	1.921	2.157	2.029	1.720	1.697	1.722
3day	2.800	2.650	2.780	2.703	2.741	2.821	3.329	3.331	3.285	2.899	3.265	3.196	2.298	2.185	2.097
5day	2.801	2.732	2.803	2.783	2.713	2.857	3.537	3.535	3.736	3.468	3.483	3.494	2.388	2.118	1.949
7day	2.890	2.937	2.721	2.828	2.889	2.943	3.543	3.492	3.557	3.347	3.356	3.012	2.218	2.183	1.890
