# Supplementary material for: Effect of psoralen on the regulation of osteogenic differentiation induced by periodontal stem cell-derived exosomes
Source: Hum Cell. 2023 Jun 3;36(4):1389–402. doi: 10.1007/s13577-023-00918-2 (PMC10284944; doi:10.1007/s13577-023-00918-2)
Supplement: Supplementary file 2 — Supplementary file2 (CSV 0 KB) [file 13577_2023_918_MOESM2_ESM.csv]

blank	psoralen	control
0.6865	1.0993	2.4864
0.6924	1.0923	2.4900
0.6835	1.1020	2.4835
