# Supplementary material for: Effect of psoralen on the regulation of osteogenic differentiation induced by periodontal stem cell-derived exosomes
Source: Hum Cell. 2023 Jun 3;36(4):1389–402. doi: 10.1007/s13577-023-00918-2 (PMC10284944; doi:10.1007/s13577-023-00918-2)
Supplement: Supplementary file 3 — Supplementary file3 (CSV 0 KB) [file 13577_2023_918_MOESM3_ESM.csv]

blank	psoralen	control
1.658	1.952	2.313
1.666	2.016	2.304
1.623	2.106	2.468
