# Supplementary material for: Effect of psoralen on the regulation of osteogenic differentiation induced by periodontal stem cell-derived exosomes
Source: Hum Cell. 2023 Jun 3;36(4):1389–402. doi: 10.1007/s13577-023-00918-2 (PMC10284944; doi:10.1007/s13577-023-00918-2)
Supplement: Supplementary file 4 — Supplementary file4 (CSV 0 KB) [file 13577_2023_918_MOESM4_ESM.csv]

blank	psoralen+inhibitor	psoralen	inhibitor
0.695	2.470	2.409	2.247
0.626	2.397	2.135	2.309
0.596	2.253	2.196	2.216
