# Supplementary material for: Effect of psoralen on the regulation of osteogenic differentiation induced by periodontal stem cell-derived exosomes
Source: Hum Cell. 2023 Jun 3;36(4):1389–402. doi: 10.1007/s13577-023-00918-2 (PMC10284944; doi:10.1007/s13577-023-00918-2)
Supplement: Supplementary file 5 — Supplementary file5 (CSV 0 KB) [file 13577_2023_918_MOESM5_ESM.csv]

blank	psoralen	psoralen +inhibitor	inhibitor
1.00000000	13.73704698	14.37011797	14.02569154
1.00000000	13.08643294	14.87687908	12.81711804
1.00000000	12.38051995	13.92880901	13.73704698
