# Supplementary material for: Effect of psoralen on the regulation of osteogenic differentiation induced by periodontal stem cell-derived exosomes
Source: Hum Cell. 2023 Jun 3;36(4):1389–402. doi: 10.1007/s13577-023-00918-2 (PMC10284944; doi:10.1007/s13577-023-00918-2)
Supplement: Supplementary file 6 — Supplementary file6 (CSV 0 KB) [file 13577_2023_918_MOESM6_ESM.csv]

blank	psoralen	psoralen +inhibitor	inhibitor
1.00000000	11.95879399	12.42350200	12.21007367
1.00000000	11.55143356	12.68454619	12.81711804
1.00000000	12.38051995	12.99603834	12.81711804
