# Supplementary material for: Effect of psoralen on the regulation of osteogenic differentiation induced by periodontal stem cell-derived exosomes
Source: Hum Cell. 2023 Jun 3;36(4):1389–402. doi: 10.1007/s13577-023-00918-2 (PMC10284944; doi:10.1007/s13577-023-00918-2)
Supplement: Supplementary file 7 — Supplementary file7 (CSV 0 KB) [file 13577_2023_918_MOESM7_ESM.csv]

blank	psoralen	psoralen +inhibitor	inhibitor
1.00000000	29.24260641	28.59121452	28.05138308
1.00000000	26.17286587	29.80536220	27.47409397
1.00000000	26.17286587	27.85761803	27.09585000
